# Supplementary material for: UV Laser Micromachining of FR-4-Based Rigid–Flex PCBs: Predictive Modeling of Penetration Depth Through Design of Experiments
Source: Micromachines (Basel). 2026 Mar 13;17(3):351. doi: 10.3390/mi17030351 (PMC13028538; doi:10.3390/mi17030351)
Supplement: Supplementary file 1 [file micromachines-17-00351-s001.zip]

Archive with 1 entries (1 files):
- micromachines-4185241-supplementary.pdf
